# Supplementary material for: Bis-Iridoid Glycosides and Triterpenoids from Kolkwitzia amabilis and Their Potential as Inhibitors of ACC1 and ACL
Source: Molecules. 2024 Dec 18;29(24):5980. doi: 10.3390/molecules29245980 (PMC11678491; doi:10.3390/molecules29245980)
Supplement: Supplementary file 1 [file molecules-29-05980-s001.zip]

Archive with 1 entries (1 files):
- molecules-3351587-supplementary.pdf
